# Supplementary material for: Identification of a Costimulatory Molecule-Related Signature for Predicting Prognostic Risk in Prostate Cancer
Source: Front Genet. 2021 Aug 16;12:666300. doi: 10.3389/fgene.2021.666300 (PMC8415313; doi:10.3389/fgene.2021.666300)
Supplement: Supplementary file 5 [file Table_2.XLSX]

## Sheet: Sheet2
Table S2. The detailed results of the functional enrichment analysis for genes correlated with the prognostic signature.
Category	Term	Count	Perent	PValue	Genes	FDR
GOTERM_BP_DIRECT	GO:0006954~inflammatory response	37	6.80147	2.00215e-10	TNFRSF6B, C5AR1, LY96, AIF1, AGER, LTB4R, PSTPIP1, IL18RAP, CLEC7A, CCRL2, STAB1, TNFRSF8, NLRP1, CD14, LGALS9, RELT, TNFRSF4, HAVCR2, PTGIR, TGFB1, TNFRSF18, NFAM1, SPHK1, IL18, LY86, CYBA, TNFRSF1B, ZAP70, ADORA2A, LTB4R2, MAPKAPK2, CHST1, TNFRSF25, ADAM8, SIGLEC1, NFKBID, LAT	4.25657e-07
GOTERM_BP_DIRECT	GO:0002250~adaptive immune response	18	3.30882	9.72912e-07	TNFSF18, CD86, LILRB2, LIME1, LILRB4, LILRB5, CLEC4A, CD79B, ZAP70, CD6, BTK, CTLA4, CD46, FCGR1B, JAK3, LAT, LAIR1, HAVCR2	0.00103421
GOTERM_BP_DIRECT	GO:0006955~immune response	31	5.69853	3.45371e-06	CD86, TNFRSF6B, LST1, NCF4, C5AR1, WAS, CFP, CRIP1, LTB4R, CD79B, HLA-DMA, FCGR3A, COL4A3BP, IL18RAP, CTLA4, TNFRSF8, FCGR1A, RELT, FCGR1B, S1PR4, TNFRSF4, IL32, TNFRSF18, IL18, LILRB2, TNFRSF1B, ZAP70, HLA-DPB1, TNFRSF25, LAT, C1QC	0.00244753
GOTERM_BP_DIRECT	GO:0042102~positive regulation of T cell proliferation	11	2.02206	6.21388e-06	CCDC88B, CD6, HLA-DPB1, LILRB2, CD1D, CD46, JAK3, AIF1, CORO1A, CARD11, HAVCR2	0.00330267
GOTERM_BP_DIRECT	GO:0045087~innate immune response	29	5.33088	3.82121e-05	C1QB, C1QA, NCF1, HMGB2, LY96, TREM2, CD1D, CORO1A, AGER, PSTPIP1, CLEC7A, TNFAIP8L2, NLRP1, CD14, JAK3, HAVCR2, ZBP1, FCER1G, CARD9, LY86, CYBA, CLEC4A, ZAP70, GZMM, TYROBP, CD6, BTK, CD46, C1QC	0.0162478
GOTERM_BP_DIRECT	GO:0032496~response to lipopolysaccharide	16	2.94118	6.48549e-05	PTGIR, TNFRSF6B, TNFRSF18, C5AR1, HMGB2, LY96, IL18BP, MTA1, CD6, MAPKAPK2, GNRH1, TNFRSF8, TNFRSF25, LGALS9, RELT, TNFRSF4	0.0229803
GOTERM_BP_DIRECT	GO:0007229~integrin-mediated signaling pathway	12	2.20588	0.000108635	ADAMTS13, TYROBP, FCER1G, ADAM12, ITGA2B, ITGAX, ADAM8, ITGB1BP1, LAT, PRAM1, TSPAN32, FERMT3	0.032994
GOTERM_BP_DIRECT	GO:0050776~regulation of immune response	16	2.94118	0.000163192	SIGLEC9, CD300A, ICAM2, TREM2, LILRB2, CD1D, OSCAR, COL1A1, FCGR3A, TYROBP, CD300LF, FCGR1A, HCST, SIGLEC7, CARD11, LAIR1	0.039262
GOTERM_BP_DIRECT	GO:0097190~apoptotic signaling pathway	10	1.83824	0.000166208	TNFRSF6B, IFI27, BTK, LY96, TNFRSF8, TNFRSF25, CD14, TNFRSF1B, RELT, TNFRSF4	0.039262
GOTERM_BP_DIRECT	GO:0042110~T cell activation	8	1.47059	0.000323219	DPP4, CD86, ZAP70, CLEC7A, CD80, WAS, LAT, ADA	0.0687163
GOTERM_BP_DIRECT	GO:0007165~signal transduction	54	9.92647	0.000363638	ARHGAP9, ARRB2, LSP1, ARHGAP4, NRGN, PSTPIP1, COL4A3BP, RASSF4, TNFRSF8, SCARF1, TBC1D10B, CD300A, SPHK1, TNFRSF18, NFAM1, PPP2R5B, TRAF2, TRAF1, DOK2, TYROBP, PECAM1, TNFRSF25, CARD11, LTK, PLEKHH3, PDE1B, SLC20A1, PKN3, SH2D2A, C5AR1, AGAP3, RASAL3, ARHGAP15, IQGAP2, CD79B, MTA1, SPOCK2, SH3BP2, FCGR1A, SH2B2, TNFSF18, CD72, KCNIP2, LIMK1, PILRA, LILRB2, LILRB4, EPOR, FGF17, ARHGAP33, ARHGAP30,…	0.0689467
GOTERM_BP_DIRECT	GO:0051092~positive regulation of NF-kappaB transcription factor activity	13	2.38971	0.000389163	TNFSF18, TGFB1, SPHK1, TRAF2, TRAF1, AGER, EDA2R, BTK, ADAM8, LGALS9, AMH, RHEBL1, CARD11	0.0689467
GOTERM_BP_DIRECT	GO:0043085~positive regulation of catalytic activity	10	1.83824	0.000454175	NCSTN, APH1B, NCF1, GMFG, NCF4, APOC1, NCF1B, NCF1C, STX4, LTC4S	0.074275
GOTERM_BP_DIRECT	GO:0007267~cell-cell signaling	18	3.30882	0.000913849	TNFSF18, CD86, IL11, C1QA, PTGIR, CD80, IL18, LILRB2, NGF, TSPAN32, FGF17, ADORA2A, GJA4, STAB1, GNRH1, GRAP, AMH, GAL3ST4	0.138775
GOTERM_BP_DIRECT	GO:0009967~positive regulation of signal transduction	8	1.47059	0.00159788	SH2D2A, CD80, SH3BP2, SH2D3C, GRAP, LAT, SH2B2, ARHGAP4	0.226473
GOTERM_BP_DIRECT	GO:0006968~cellular defense response	8	1.47059	0.00175833	TYROBP, ADORA2A, NCF1, GNLY, C5AR1, LY96, LILRB2, LSP1	0.233638
GOTERM_BP_DIRECT	GO:0031663~lipopolysaccharide-mediated signaling pathway	6	1.10294	0.001882	TGFB1, CD6, IRF3, IL18, LY96, CD14	0.23536
GOTERM_BP_DIRECT	GO:0033632~regulation of cell-cell adhesion mediated by integrin	3	0.551471	0.00234081	DPP4, ADA, FERMT3	0.276475
GOTERM_BP_DIRECT	GO:0043547~positive regulation of GTPase activity	29	5.33088	0.00291664	ARHGAP9, DOCK6, RGS19, AGAP2, THY1, AGAP3, RASAL3, ARHGAP15, CSF2RA, ARHGAP4, FGD2, FGD3, ALS2CL, CYTH4, ADAP2, JAK3, PTGIR, SH2D3C, RAB3IL1, ARFGAP3, FGF17, ARHGAP33, ACAP3, ACAP1, ARHGAP30, RABEP1, IL3RA, ARHGEF1, LAT	0.326357
GOTERM_BP_DIRECT	GO:0050853~B cell receptor signaling pathway	7	1.28676	0.00402226	CD79B, ZAP70, KLHL6, NFAM1, BTK, CTLA4, LIME1	0.427566
GOTERM_BP_DIRECT	GO:0030199~collagen fibril organization	6	1.10294	0.00457844	COL1A1, MMP11, ADAMTS14, COL5A3, COL11A2, FMOD	0.443955
GOTERM_BP_DIRECT	GO:0002283~neutrophil activation involved in immune response	3	0.551471	0.00459408	ZAP70, TYROBP, FCER1G	0.443955
GOTERM_BP_DIRECT	GO:0045730~respiratory burst	4	0.735294	0.00517553	NCF1, NCF1B, NCF1C, CYBA	0.475045
GOTERM_BP_DIRECT	GO:0035556~intracellular signal transduction	22	4.04412	0.00536269	MAP4K1, PKN3, NFAM1, SPHK1, CD80, DGKZ, ZAP70, RASSF1, PLCB3, TYROBP, MC1R, ASB8, ASB6, BTK, HCLS1, HMOX1, ITGB1BP1, JAK3, PLCB2, SGK2, LAT, SH2B2	0.475045
GOTERM_BP_DIRECT	GO:0007155~cell adhesion	24	4.41176	0.00584242	IL32, COL18A1, SELPLG, CD72, SIGLEC9, CD300A, TROAP, ITGA2B, ICAM2, THY1, HAPLN3, THBS3, CLEC4A, COL1A1, PSTPIP1, PARVG, ADAM12, STAB1, ITGAX, PECAM1, SCARF1, SIGLEC7, DSC2, GNE	0.4922
GOTERM_BP_DIRECT	GO:0036498~IRE1-mediated unfolded protein response	7	1.28676	0.00623771	SEC61A2, DNAJC3, PPP2R5B, SSR1, SEC62, SULT1A3, PDIA5	0.4922
GOTERM_BP_DIRECT	GO:0033209~tumor necrosis factor-mediated signaling pathway	10	1.83824	0.00625089	TNFSF18, TNFRSF6B, TNFRSF18, TNFRSF8, TRAF2, TNFRSF25, TNFRSF1B, RELT, TNFRSF4, EDA2R	0.4922
GOTERM_BP_DIRECT	GO:0051897~positive regulation of protein kinase B signaling	8	1.47059	0.00955525	TGFB1, MC1R, AKR1C3, IL18, HCLS1, ADAM8, ITGB1BP1, ARRB2	0.725517
GOTERM_BP_DIRECT	GO:0032494~response to peptidoglycan	3	0.551471	0.0110612	C5AR1, CARD9, IRF5	0.783871
GOTERM_BP_DIRECT	GO:0045591~positive regulation of regulatory T cell differentiation	3	0.551471	0.0110612	TGFB1, LILRB2, CD46	0.783871
GOTERM_BP_DIRECT	GO:0050870~positive regulation of T cell activation	4	0.735294	0.0133015	CCDC88B, HLA-DPB1, TRAF2, THY1	0.90372
GOTERM_BP_DIRECT	GO:0007160~cell-matrix adhesion	8	1.47059	0.0136637	OTOA, ADAMTS13, PARVG, COL5A3, ITGA2B, ITGB1BP1, SIGLEC1, THBS3	0.90372
GOTERM_BP_DIRECT	GO:0007265~Ras protein signal transduction	7	1.28676	0.0140276	RASSF1, DOK2, DOK3, MAPKAPK2, G3BP2, GRAP, LAT	0.90372
GOTERM_BP_DIRECT	GO:0043305~negative regulation of mast cell degranulation	3	0.551471	0.0151982	CD300A, HMOX1, LGALS9	0.939712
GOTERM_BP_DIRECT	GO:0043011~myeloid dendritic cell differentiation	4	0.735294	0.0154703	CD86, BATF3, SPI1, TGFB1	0.939712
GOTERM_BP_DIRECT	GO:0015031~protein transport	20	3.67647	0.0169367	MAMDC4, PRAF2, RHBDF2, SNAP23, AGAP2, RAB3IL1, ARRB2, SEC61A2, ARHGAP33, COL1A1, PARP11, DOPEY2, LMAN1, RABEP1, ACAP1, NASP, ATG16L2, ITGB1BP1, CORO7, SLC15A3	0.995785
GOTERM_BP_DIRECT	GO:0006801~superoxide metabolic process	4	0.735294	0.0178263	NCF1, NCF1B, NCF1C, CYBA	0.995785
GOTERM_BP_DIRECT	GO:0034976~response to endoplasmic reticulum stress	7	1.28676	0.019173	PDIA2, COL4A3BP, DDIT3, DNAJC10, TRAF2, PDIA5, HERPUD1	0.995785
GOTERM_BP_DIRECT	GO:0045454~cell redox homeostasis	7	1.28676	0.0215498	PDIA2, NCF1, DDIT3, NCF4, DNAJC10, CYBA, PDIA5	0.995785
GOTERM_BP_DIRECT	GO:0050900~leukocyte migration	9	1.65441	0.0223562	COL1A1, DOK2, SLC7A7, SELPLG, FCER1G, C5AR1, PECAM1, ITGAX, SLC16A3	0.995785
GOTERM_BP_DIRECT	GO:0031295~T cell costimulation	7	1.28676	0.0228096	DPP4, CD86, CD80, HLA-DPB1, CTLA4, PDCD1, CARD11	0.995785
GOTERM_BP_DIRECT	GO:0071345~cellular response to cytokine stimulus	4	0.735294	0.0231035	CDK9, CD86, IL18RAP, HCLS1	0.995785
GOTERM_BP_DIRECT	GO:0007275~multicellular organism development	24	4.41176	0.0236995	PIWIL4, TNFRSF6B, TNFRSF18, NOTCH4, DONSON, TNFRSF1B, EDA2R, GGN, MMP11, DOPEY2, MFRP, MC1R, HLX, ZGLP1, TBX21, C19ORF57, GNRH1, TNFRSF8, TNFRSF25, PDCD1, RELT, TNFRSF4, VENTX, NKX3-1	0.995785
GOTERM_BP_DIRECT	GO:0002281~macrophage activation involved in immune response	3	0.551471	0.0250991	ZAP70, TYROBP, HAVCR2	0.995785
GOTERM_BP_DIRECT	GO:0046641~positive regulation of alpha-beta T cell proliferation	3	0.551471	0.0250991	ZAP70, CD80, EBI3	0.995785
GOTERM_BP_DIRECT	GO:0046718~viral entry into host cell	7	1.28676	0.0254757	SCARB2, DPP4, CD86, SELPLG, CD80, CD46, TNFRSF4	0.995785
GOTERM_BP_DIRECT	GO:0045662~negative regulation of myoblast differentiation	4	0.735294	0.0260254	ZFHX3, TGFB1, DDIT3, IL18	0.995785
GOTERM_BP_DIRECT	GO:0030574~collagen catabolic process	6	1.10294	0.0343094	COL1A1, MMP11, COL18A1, ADAMTS14, COL5A3, COL11A2	0.995785
GOTERM_BP_DIRECT	GO:0061025~membrane fusion	5	0.919118	0.0350033	RABEP1, STX16, SNAP23, STX4, STX1A	0.995785
GOTERM_BP_DIRECT	GO:0030041~actin filament polymerization	4	0.735294	0.0359172	WAS, HCLS1, CORO7, AIF1	0.995785
GOTERM_BP_DIRECT	GO:0043087~regulation of GTPase activity	6	1.10294	0.0363408	FGD3, ITGB1BP1, IQGAP2, RASAL3, TBC1D10B, FGD2	0.995785
GOTERM_BP_DIRECT	GO:0009100~glycoprotein metabolic process	3	0.551471	0.0369471	ADAMTS13, GAL3ST4, ST6GALNAC6	0.995785
GOTERM_BP_DIRECT	GO:0032495~response to muramyl dipeptide	3	0.551471	0.0369471	CARD9, IRF5, NLRP1	0.995785
GOTERM_BP_DIRECT	GO:0001886~endothelial cell morphogenesis	3	0.551471	0.0369471	COL18A1, NOTCH4, PECAM1	0.995785
GOTERM_BP_DIRECT	GO:0042127~regulation of cell proliferation	11	2.02206	0.0374448	FA2H, TNFRSF6B, TFAP2E, TNFRSF18, BTK, TNFRSF25, TNFRSF1B, RELT, TNFRSF4, SGK2, PPP1R9B	0.995785
GOTERM_BP_DIRECT	GO:0006302~double-strand break repair	6	1.10294	0.0384447	MTA1, PAPD7, EME1, H2AFX, BRCC3, GGN	0.995785
GOTERM_BP_DIRECT	GO:0031297~replication fork processing	4	0.735294	0.0395852	CDK9, MUS81, RTEL1, EME1	0.995785
GOTERM_BP_DIRECT	GO:0006952~defense response	6	1.10294	0.0406215	IL32, P2RY11, SP140, WAS, PTPRCAP, LILRB5	0.995785
GOTERM_BP_DIRECT	GO:0071222~cellular response to lipopolysaccharide	8	1.47059	0.0410307	CD86, ADAMTS13, CD80, HMGB2, LILRB2, CD14, TNFRSF1B, HAVCR2	0.995785
GOTERM_BP_DIRECT	GO:0032760~positive regulation of tumor necrosis factor production	5	0.919118	0.0430918	FCER1G, CARD9, LY96, CYBA, CD14	0.995785
GOTERM_BP_DIRECT	GO:0002687~positive regulation of leukocyte migration	3	0.551471	0.0435234	TNFSF18, TNFRSF18, ITGA2B	0.995785
GOTERM_BP_DIRECT	GO:0045086~positive regulation of interleukin-2 biosynthetic process	3	0.551471	0.0435234	CD86, CD80, CARD11	0.995785
GOTERM_BP_DIRECT	GO:0031629~synaptic vesicle fusion to presynaptic active zone membrane	3	0.551471	0.0435234	SNAP23, STX4, STX1A	0.995785
GOTERM_BP_DIRECT	GO:0042088~T-helper 1 type immune response	3	0.551471	0.0435234	EBI3, IL18, IL18BP	0.995785
GOTERM_BP_DIRECT	GO:0019886~antigen processing and presentation of exogenous peptide antigen via MHC class II	7	1.28676	0.0458238	HLA-DMA, FCER1G, AP1G1, CANX, HLA-DPB1, KIF2C, IFI30	0.995785
GOTERM_BP_DIRECT	GO:0006909~phagocytosis	5	0.919118	0.0460022	ADORA2A, PECAM1, CD14, CORO1A, UNC13D	0.995785
GOTERM_BP_DIRECT	GO:0006508~proteolysis	22	4.04412	0.0462753	C1QB, C1QA, RHBDF2, MST1, CTSZ, DPP4, MMP11, SPCS3, NCSTN, ADAMTS14, GZMM, NPEPL1, ADAMTS13, CTRL, ADAM12, ADAMTSL2, DPEP2, ADAM8, AGA, CD46, C1QC, FBXL6	0.995785
